# Supplementary material for: Effects of Caffeinated Chewing Gum on Exercise Performance and Physiological Responses: A Systematic Review
Source: Nutrients. 2024 Oct 24;16(21):3611. doi: 10.3390/nu16213611 (PMC11547772; doi:10.3390/nu16213611)
Supplement: Supplementary file 1 [file nutrients-16-03611-s001.zip]

Archive with 2 entries (2 files):
- Table S3. Description of the characteristics of the studies.pdf
- Tables S1 and S2.pdf
